# Supplementary material for: Psychophysiological and Metabolomics Responses of Adults during Horticultural Activities Using Soil Inoculated with Streptomyces rimosus: A Pilot Study
Source: Int J Environ Res Public Health. 2022 Oct 8;19(19):12901. doi: 10.3390/ijerph191912901 (PMC9564959; doi:10.3390/ijerph191912901)
Supplement: Supplementary file 1 [file ijerph-19-12901-s001.zip]

Archive with 1 entries (1 files):
- ijerph-1942547-supplementary.xlsx
