# Supplementary material for: Psychophysiological and Metabolomics Responses of Adults during Horticultural Activities Using Soil Inoculated with Streptomyces rimosus: A Pilot Study
Source: Int J Environ Res Public Health. 2022 Oct 8;19(19):12901. doi: 10.3390/ijerph191912901 (PMC9564959; doi:10.3390/ijerph191912901)
Supplement: Supplementary file 1 [file ijerph-19-12901-s001.zip › ijerph-1942547-supplementary.xlsx]

## Sheet: Table S1
	No.	Tentative Identification	Ret(min)	Unique mass (m/z)	MS Fragments	ID
	Terpenoid compounds
	1	Ocimene	9.19333	93	93, 91, 77, 92, 79, 39, 41, 55, 67, 51, 105, 94, 121	Lib/MS
	2	3-Caren-10-al	11.1017	107	107, 79, 91, 41, 93, 39, 77, 67, 105, 53, 121, 69	Lib/MS
	3	2-Methyl-2-bornene (2-M2B)	12.3267	107	79, 107, 91, 93, 41, 94, 77, 39, 95, 135, 67, 53, 65, 121, 105, 108	Lib/MS
	4	Cymene	12.675	119	119, 91, 117, 39, 134, 77, 65, 105, 41, 79, 115, 51, 120, 43	Lib/MS
	5	2-Methylisoborneol (2-MIB)	18.4983	95	95, 43, 41, 107, 67, 55, 108, 39, 69, 93, 79, 91	Lib/MS
	6	Bicyclo[2.2.1]heptan-2-ol, 1,3,3-trimethyl-	18.615	81	43, 81, 41, 69, 80, 71, 86, 107, 39, 85, 67, 79, 55	Lib/MS
	7	Copaene	25.145	105	41. 57. 105. 119. 71. 43. 91. 161. 55. 93. 92. 42. 79. 40. 77. 133	Lib/MS
	8	Geosmin	26.0083	112	112, 41, 43, 55, 67, 111, 97, 39, 69, 83, 81, 53	Lib/MS
	9	Dehydroaromadendrene	29.5483	159	91, 159, 131, 105, 79, 39, 117, 145, 119, 115, 41, 77, 65, 202, 93, 67, 81	Lib/MS
	Alcohols
	10	2-Ethyl-1-hexanol	12.975	57	57, 41, 55, 43, 56, 70, 39, 83, 69, 42, 67, 84, 53	Lib/MS
	11	1,3-Dimethyladamantane	20.7583	149	149, 93, 107, 41, 91, 79, 81, 67, 39, 77, 55, 65, 105, 53, 51, 121	Lib/MS
	Benzenoids
	12	Xylene	6.99	91	91, 106, 51, 39, 105, 77, 65, 79, 50, 63, 78, 92	Lib/MS
	13	1,3-Cyclopentadiene, 1,3-bis(1-methylethyl)-	10.8817	107	107, 91, 135, 79, 93, 41, 77, 39, 122, 105, 65, 150, 53	Lib/MS
	14	Benzaldehyde, 2,5-bis[(trimethylsilyl)oxy]-	16.3633	267	267, 126, 251, 193, 268, 269, 179, 252, 283, 223, 127, 253	Lib/MS
	15	Naphthalene, 1,2,3,4,4a,5,6,8a-octahydro-4a,8-dimethyl-	20.0367	149	81, 79, 67, 93, 41, 91, 77, 109, 149, 39, 108, 55	Lib/MS
	16	1H-Indene, 1-ethylideneoctahydro-7a-methyl-	20.975	108	93, 67, 108, 79, 91, 77, 41, 81, 121, 39, 109, 107, 55	Lib/MS
	17	Benzene, 1,3-bis(1,1-dimethylethyl)-	21.0667	175	57, 175, 41, 91, 65, 73, 115, 39, 176, 77, 117, 190, 58	Lib/MS
	Ketones
	18	6-Methyl-3,5-heptadien-2-one	6.56	109	109, 43, 124, 81, 79, 39, 41, 53, 51, 110, 55, 44, 50, 91	Lib/MS
	19	4-Methyl-2-heptanone	9.49833	43	43, 58, 59, 85, 41, 39, 42, 55, 57, 70, 69	Lib/MS
	20	6-Methyl-2-heptanone	10.1117	58	43, 58, 41, 39, 71, 57, 55, 42, 95, 59, 70, 69	Lib/MS
	Alkane
	21	2,4-Dimethylheptane	5.42833	43	43, 41, 57, 85, 71, 39, 55	Lib/MS
	22	3-Ethyl-4-methylhexane	10.2967	70	77, 105, 51, 50, 43, 78, 52, 74, 57, 39, 41, 58	Lib/MS
	23	Decane	11.7583	41	57, 43, 41, 71, 55, 56, 39, 42, 85, 70, 69, 84	Lib/MS
	Alkenes
	24	2,4-Dimethyl-1-heptene	6.03167	70	43, 55, 70, 39, 57, 42, 69, 71, 83	Lib/MS
	25	3,7-Dimethyl-1-octene	11.5467	70	55, 69, 41, 43, 70, 39, 83, 56, 42	Lib/MS
	Ester
	26	Methyl pivaloylacetate	10.6967	43	43, 71, 57, 77, 105, 41, 87, 106, 59, 51, 55, 39, 42	Lib/MS
	27	Methyl 2-ethylhexanoate	13.46	87	87, 102, 57, 55, 41, 59, 43, 39, 101, 69, 56, 115, 42	Lib/MS
	Etc.
	28	3,4-Dimethoxycinnamic acid	5.50167	210	207, 208, 96, 191, 133, 209, 103, 119, 43, 177	Lib/MS
	29	7,10-Pentadecadiynoic acid	19.5717	91	91, 119, 41, 105, 77, 55, 39, 79, 67, 133, 93, 65	Lib/MS

## Sheet: Table S2
	No.	Metabolites	Ret(min)	Unique mass (m/z)	MS Fragments	ID
	Organic acids
	1	Lactic acid	5.04667	117	73, 117, 147, 66, 191, 59, 148, 133	Lib/STD
	2	Glycolic acid	5.20167	177	73, 147, 79, 66, 177, 148, 59, 205	Lib/STD
	3	Pyruvic acid	5.90167	220	73, 147, 133, 59, 86, 100, 220, 235	Lib/STD
	4	Malonic acid	6.04333	233	147, 73, 117, 191, 148, 133, 149, 233	Lib/STD
	5	Citric acid	11.69	273	73, 147, 273, 67, 211, 133, 149, 183	Lib/STD
	Amino acids
	6	Alanine	5.48333	116	116, 73, 147, 59, 79, 148, 204, 100	Lib/STD
	7	Valine	6.63667	144	147, 73, 144, 148, 100, 59, 66, 218	Lib/STD
	8	Leucine	7.17	158	73, 147, 117, 158, 103, 133, 75	Lib/STD
	9	Isoleucine	7.39333	158	73, 147, 158, 75, 59, 117, 100, 130	Lib/STD
	10	Proline	7.44167	142	73, 142, 174, 147, 86, 59, 100, 175	Lib/STD
	11	Glycine	7.52333	174	73, 174, 86, 147, 100, 59, 133, 248	Lib/STD
	12	Serine	8.015	204	73, 100, 188, 204, 147, 218, 59, 133	Lib/STD
	13	Threonine	8.26	219	73, 57, 117, 101, 219, 218, 147, 100	Lib/STD
	14	5-oxoproline	9.43833	156	156, 73, 147, 230, 258, 59, 159, 133	Lib/STD
	15	Glutamic acid	10.1667	246	73, 246, 128, 84, 147, 218, 100, 156	Lib/STD
	16	Phenylalanine	10.2667	192	73, 218, 192, 100, 147, 91, 219, 117	Lib/STD
	17	Asparagine	10.5817	116	73, 103, 116, 147, 218, 132, 231, 141	Lib/STD
	18	Ornithine	11.6567	142	73, 142, 174, 147, 75, 96, 214, 74	Lib/STD
	19	Tyrosine	12.4983	218	73, 218, 147, 100, 219, 103, 179	Lib/STD
	20	Cystine	14.6783	218	73, 218, 75, 146, 131, 147, 100, 116	Lib/STD
	Carbohydrates
	21	Glycerol	7.19667	205	73, 147, 117, 103, 133, 205, 59, 148	Lib/STD
	22	Glyceric acid	7.74333	189	73, 147, 189, 133, 103, 117, 292, 148	Lib/STD
	23	Threonic acid	9.62	292	73, 147, 117, 292, 220, 103, 130, 205	Lib/STD
	24	Carbohydrate 1	11.46	103	73, 147, 103, 217, 292, 117, 133, 189	Lib/STD
	25	Carbohydrate 2	11.9383	217	73, 147, 217, 129, 103, 191, 133, 218	Lib/STD
	26	Carbohydrate 3	12.1217	103	73, 103, 217, 147, 133, 307, 117	Lib/STD
	27	Fructose	12.1917	103	73, 103, 147, 217, 117, 133, 307	Lib/STD
	28	Glucose	12.3	205	73, 147, 160, 205, 103, 129, 117, 217	Lib/STD
	29	Galactose	12.4467	205	73, 147, 103, 205, 160, 129, 117	Lib/STD
	30	Carbohydrate 4	12.6633	217	73, 217, 147, 103, 129, 117, 133, 205	Lib/STD
	31	Carbohydrate 5	14.4517	103	73, 103, 147, 117, 75, 217, 205	Lib/STD
	32	Carbohydrate 6	14.5433	373	73, 84, 147, 103, 217, 117, 133, 373	Lib/STD
	33	Carbohydrate 7	14.7617	103	73, 103, 147, 98, 217, 117, 205, 69	Lib/STD
	34	Carbohydrate 8	15.7767	103	73, 103, 147, 217, 156, 117, 173	Lib/STD
	35	Carbohydrate 9	15.91	103	73, 103, 147, 156, 446, 217, 214	Lib/STD
	36	Carbohydrate 10	18.0117	103	73, 103, 147, 179, 217, 220, 117	Lib/STD
	Fatty acids and lipids
	37	Dodecanoic acid	10.35	129	73, 117, 129, 132, 55, 257, 131, 145	Lib/STD
	38	Glycerophosphoric acid	11.2967	299	73, 299, 147, 103, 133, 357, 211, 129	Lib/STD
	39	Palmitic acid	13.0683	117	117, 73, 132, 129, 145, 131, 313	Lib/STD
	40	Linoleic acid	14.0967	337	73, 67, 81, 129, 117, 79, 337	Lib/STD
	41	Fatty acid derivative 1	14.155	131	73, 55, 131, 117, 129, 144, 145, 132	Lib/STD
	42	Stearic acid	14.2517	341	117, 73, 132, 129, 131, 55, 145, 341	Lib/STD
	43	Arachidonic acid	15.0033	91	73, 75, 79, 91, 67, 80, 117, 55, 93	Lib/STD
	44	Oleamide	15.2667	131	75, 131, 73, 144, 116, 128, 338	Lib/STD
	45	Fatty acid derivative 2	15.4917	91	79, 91, 67, 77, 93, 105, 55, 131, 117	Lib/STD
	46	Docosahexaenoic acid	16.0167	91	73, 79, 91, 67, 117, 93, 105, 119	Lib/STD
	47	Eicosapentaenoic acid	16.095	91	75, 73, 79, 91, 67, 93, 55, 117, 105	Lib/STD
	48	Monoolein	16.9667	129	73, 129, 147, 103, 117, 131, 203, 395	Lib/STD
	49	Fatty amide	17.2583	144	75, 131, 73, 144, 116, 128, 132, 115	Lib/STD
	50	Cholesterol	19.6633	129	129, 73, 75, 95, 81, 105, 55, 91, 107	Lib/STD
	Others
	51	Urea	6.94167	189	147, 189, 73, 148, 66, 87, 59, 171	Lib/STD
	52	Phosphoric acid	7.25833	299	73, 299, 133, 211, 300, 193, 207	Lib/STD
	53	Hypoxanthine	11.595	265	73, 265, 280, 266, 147, 84, 142, 206	Lib/STD
	54	Uric acid	13.5717	441	73, 147, 100, 131, 382, 456, 441	Lib/STD
	55	Serotonin	15.6383	202	73, 202, 147, 129, 103, 55, 217, 117	Lib/STD
	Unknowns
	56	N.I. 1	4.13333	171	171, 73, 78, 64, 186, 100, 59, 99
	57	N.I. 2	9.01667	84	84, 73, 70, 147, 232, 100, 59, 158
	58	N.I. 3	9.25333	156	156, 73, 147, 230, 258, 158, 58, 84
	59	N.I. 4	9.84	142	73, 142, 186, 147, 211, 216, 143
	60	N.I. 5	9.90333	186	73, 142, 186, 147, 216, 187, 146
	61	N.I. 6	10.0133	154	73, 211, 227, 154, 147, 155, 139, 59
	62	N.I. 7	10.395	274	73, 84, 211, 274, 147, 133, 184, 283
	63	N.I. 8	10.49	117	73, 147, 117, 217, 75, 129, 205, 133
	64	N.I. 9	10.8317	154	154, 73, 146, 75, 156, 130, 91, 118
	65	N.I. 10	14.4017	357	73, 79, 100, 59, 117, 147, 299, 103
	66	N.I. 11	14.8267	203	73, 147, 203, 216, 131, 148, 204
	67	N.I. 12	17.77	310	73, 310, 192, 147, 311, 424, 103
	68	N.I. 13	19.3883	237	73, 237, 236, 57, 55, 238, 502, 221
